# Supplementary material for: Psychometric Properties of the Turkish Version of the Dietary Fat and Free Sugar-Short Questionnaire (DFS-TR) in Adults: A Validity and Reliability Study
Source: Nutrients. 2026 Jan 27;18(3):421. doi: 10.3390/nu18030421 (PMC12899756; doi:10.3390/nu18030421)
Supplement: Supplementary file 1 [file nutrients-18-00421-s001.zip]

Archive with 1 entries (1 files):
- nutrients-4065378 - Supplementary.pdf
